# Supplementary material for: Depressive and Other Adverse CNS Effects of Fluoroquinolones
Source: Pharmaceuticals (Basel). 2023 Aug 4;16(8):1105. doi: 10.3390/ph16081105 (PMC10459424; doi:10.3390/ph16081105)
Supplement: Supplementary file 1 [file pharmaceuticals-16-01105-s001.zip]

Archive with 1 entries (1 files):
- pharmaceuticals-2470908-supplementary.pdf
